# Supplementary material for: Risk perceptions and behaviors of actors in the wild animal value chain in Kinshasa, Democratic Republic of Congo
Source: PLoS One. 2022 Feb 16;17(2):e0261601. doi: 10.1371/journal.pone.0261601 (PMC8849473; doi:10.1371/journal.pone.0261601)
Supplement: S3 Fig — The PREDICT qualitative codebook was developed with the flexibility to insert and delete codes as needed during the analysis. The final codebook used for analysis of this manuscript is included. (XLSX) [file pone.0261601.s003.xlsx]

## Sheet: Sheet1
	PREDICT Codebook
	Parent Nodes	Children Nodes	2nd Level Children Nodes	Description
	Animal Taxa			Any other taxa mentioned not covered below
		Bats		Any significant mention
		Carnivores	Cats	Any significant mention
			Civits	Any significant mention
			Dogs	Any significant mention
		Elephant		Any significant mention
		Birds	Poultry	Any significant mention
			Migratory Birds	Any significant mention
		Lagomorpha (Rabbits)		Any significant mention
		Mosquitos		Any significant mention
		Non-Human Primates		Any significant mention
		Pangolins		Any significant mention
		Rodents/Shrews		Any significant mention
		Snakes		Any significant mention
		Swine	Domestic Pigs	Any significant mention
			Wild Boars	Any significant mention
		Ungulates	Antelope/Deer	Any significant mention
			Cattle/Buffalo	Any significant mention
			Camels	Any significant mention
			Goats/Sheep	Any significant mention
	Agriculture/Crops			Any mention of agriculture (livlihood or commercial) or crop production
	Bodily Fluids			Any significant mention (not implied) for either humans or animals
		Blood		Any significant mention (not implied) for either humans or animals
		Feces		Any significant mention (not implied) for either humans or animals
		Saliva/Sputum		Any significant mention (not implied) for either humans or animals
		Sweat		Any significant mention (not implied) for either humans or animals
		Urine		Any significant mention (not implied) for either humans or animals
		Viscera		Any significant mention (not implied) for either humans or animals
	Illness			Any significant mention (not implied) for either humans or animals
		Named Illness		Any significant mention of illness by name (not implied)
			Malaria	Any significant mention (not implied) for either humans or animals
			Ebola	Any significant mention (not implied) for either humans or animals
			Influenza	Any significant mention (not implied) for either humans or animals
				Any significant mention (not implied) for either humans or animals
			MERS	Any significant mention (not implied) for either humans or animals
			Rabies	Any significant mention (not implied) for either humans or animals
			Other Named Illness	Any significant mention (not implied) for either humans or animals
		Un-named Illness		Any mention of illness/sickness or symptoms of, without naming the illness specifically
			Diarrhea	Any significant mention (not implied) for either humans or animals
			Fever	Any significant mention (not implied) for either humans or animals
			Hemorrhage	Any significant mention (not implied) for either humans or animals
			Respiratory	Any significant mention (not implied) for either humans or animals
			Seizures	Any significant mention (not implied) for either humans or animals
			Other Severe Symptoms	Any significant mention (not implied) for either humans or animals
		Unusual Illness		An illness that is described as having been unusual
		Perceptions of Etiology		Any discussion of the origins or cause of a disease
	Animal Exposure Pathway			Other exporsures not covered in codes below
		Contaminated Food		Any discussion (not implied) of food or meat that is considered "bad" or contaminated
		Abattoir		Any significant mention
		Butchering/Slaugtering		Any significant mention
		Carcass Disposal (non-sale)		Any discussion of dead animals (sick or found dead) being discarded or eaten (not sold)
		Hunting		Any significant mention
		Trapping		Any significant mention
	Animal Markets			Any discussion of places where animals are sold/traded either living or dead
		Animal Acquisition		Any discussion of how animals are acquired either living or dead
		Animal Sales		Any discussion of how animals are sold/traded either living or dead
		Animal Markets		Any discussion of places where animals are sold/traded either living or dead
		Animal Transportation		Any discussion of means by which animals either living or dead are transported
		Animal Value Chain		Any discussion of how animals are acquired either living or dead, or other details like negotiations regarding animals
		Carcass Disposal (sale)		Any discussion of dead animals (sick or found dead) being sold/traded
	Animal Rearing			Any significant mention not covered in the codes below
		Breeding		Any discussion of how animals are being bred
		Birthing		Any discussion of human assistance with animal births
		Cleaning Animal Areas		Any discussion of cleaning of animal areas
		Culling		Any discussion of killing of sick animals
		Maintaining Animal Health		Any discussion of activities that sustain/improve animal health
			Antibiotics	Any significant mention
			Vaccinations	Any significant mention
			Veterinary	Any significant mention
		Rearing Wildlife		Any discussion of raising of wildlife (non-domesticated animals)
		Other High-Risk Contact		Any other significant mention of sustained contact with animals dead or alive
	Land Use			Any affirmative mention not covered in the codes below
		Land Convention		Any mention of commercial deforestation or conversion of land for other use (eg. Rubber)
		Tourism		Any mention of using the land for tourism, or trying to build a tourism industry based on natural resources
		Extractive Industry		Any significant mention of commercial extractive industry
		Human Environmental Impact		Any mention (not implied) of humans affecting the environment (either positively or negatively)
		Wildlife Disturbance		Any significant mention (not implied)
	Animal Illness/Treatment			Any affirmative mention not covered in the codes below
		Animal Tx (self)		Any discussion of animal treatment, without veterinary assistance/guidance
		Animal Tx (sought)		Any discussion of animal treatment, with veterinary assistance/guidance
		Sick Animals		Any discussion of animals being sick, either livestock or wildlife
		Disease Outbreak (animal)		Any discussion of an outbreak among animals, either livestock or wildlife
		Animal Die Off		Any discussion of several animals dying at once for unknown reasons, either livestock or wildlife
	Animal (Other)			Other discussions of animals not captured in other animal codes
		Companion Species		Any discussion of animals being kept for non-economic reasons
		Cross Species Mixing		Any mention of multiple non-human animal species coming into contact
		Pest Control		Any discussion of how animal pests are kept under control
	Animal Consumption/Use			Any significant mention
		Animal Byproduct Consumption (milk, eggs)		Any significant mention
		Blood Consumption		Any mention of the consumption of animal blood or blood-related products
		Meat Consumption Livestock		Any significant mention
		Meat Consumption Wildlife		Any significant mention
		Meat Preservation		Any discussion of how the sale or shelf life of meat, either living or dead, is extended
		Food Preparation		Any discussion of how animal meat is prepared into food
		Restaurants		Any discussion of livestock meat in restaurants or any mention of wildlife meat in restaurants
		Animal Byproduct Use (guano, leather)		Any significant mention
	Exposure/Exposure Reduction			Any discussion of exposure to or actions taken to reduce exposure to wild animal blood/body fluids or other risk
		Public Health Messaging		Any discussion of messages heard via any medium about health, prevention or disease
		PPE		Any discussion of the use or non-use of PPE
		Non-PPE Protective Measures		Any discussion of the use or non-use of non-PPE risk-reduction measures
		Hand Washing/Bathing		Any discussion of hand washing, bathing, or other similar activities
		Animal Bites		Any affirmative mention
		Animal Scratches		Any affirmative mention
		Open Wounds		Any discussion of receiving, working with or otherwise having open (non-covered) wounds
	Knowledge/Beliefs/Practices			Any other discussion of knowledge/beliefs/practices not covered below
		(-)Illness Animals --> Humans		Any discussion of not believing disease can be transmitted from animals to humans
		(+)Illness Animals --> Humans		Any discussion of believing disease can be transmitted from animals to humans
		(-)Illness Humans --> Animals		Any discussion of not believing disease can be transmitted from humans to animals
		(+)Illness Animals --> Humans		Any discussion of believing disease can be transmitted from humans to animals
		Taste Preferences		Any discussion of meat preference, cooking preferences or manners in which meat taste is preserved
		Animal Meat/Byproduct Properties		Any discussion of properties of byproducts for medicinal or other purposes
		Animal-Related Regulations/Laws		Any affirmative mention
		Animal Rituals		Any discussion of rituals involving animals or animal byproducts
		Animal Taboos		Any affirmative mention
	Human Illness/Treatment			Any discussion of human illness/treatment not covered below
		Medical Tx (Self)		Any discussion of human treatment, without expert assistance/guidance
		Medical Tx (Sought)		Any discussion of human treatment, with expert assistance/guidance
		Traditional Medicine (Self)		Any discussion of traditional medicine being used for human treatment, without expert assistance/guidance
		Traditional Medicine (Sought)		Any discussion of traditional medicine being used for human treatment, with expert assistance/guidance
		Illness in Others of Close Proximity		Any discussion of illness in others within close proximity (family, friends)
		Disease Outbreak (human)		Any discussion of an outbreak among humans
		Death		Any discussion of death in humans
		Burial Practices		Any discussion of burial rituals or practices in humans
	Other Codes			N/A
		Border Crossing		Any mention of crossing national borders
		Socio-Economics		Any mention of socio-economics such as income, family, etc.
		Daily movement/Travel		Any significant mention
		Dwelling, Living Quarters, Sleeping Quarters		Any significant mention
		Sanitation/Toilets		Any significant mention of human waste disposal or sanitizing practices
		Seasonality		Any mention of seasonal affects on meat availibility, hunting, trapping, etc.
		Water Source/Treatment		Any mention of obtaining water for drinking or washing purposes
	Risk Mitigation Opportunities			Any discussion that highlights the potential for risk mitigation not covered below
		Policy Change		Any discussion that highlights the potential for a health/safety policy change
		Hygiene		Any discussion that highlights the potential for a hygiene intervention
		Land Use		Any discussion that highlights the potential for a land use intervention
		Marekt Interventions		Any discussion that highlights the potential for a market intervention
