# Supplementary material for: Risk perceptions and behaviors of actors in the wild animal value chain in Kinshasa, Democratic Republic of Congo
Source: PLoS One. 2022 Feb 16;17(2):e0261601. doi: 10.1371/journal.pone.0261601 (PMC8849473; doi:10.1371/journal.pone.0261601)
Supplement: S1 Table — Each species is indicated by both scientific and common name, unless unidentifiable by taxa. The number of each per day of market observation (either whole or partial animal) is included as well as how the meat is being sold (live, fresh, frozen, smoked).the meat is being sold. Average animal weight and IUCN red list status is also included wherever possible. (XLSX) [file pone.0261601.s004.xlsx]

## Sheet: DRC-Kinshasa-Ndolo-Aeroport
DRC-Kinshasa-Ndolo-Aeroport		2018-05-28				2018-05-29				2018-05-30				2018-05-31				2018-06-01				2018-06-02				2018-06-03				2018-06-04				2018-06-05				2018-06-06				2018-06-07				2018-06-08
Species observed		Alive	dead <48	dead >48	frozen	Alive	dead <48	dead >48	frozen	Alive	dead <48	dead >48	frozen	Alive	dead <48	dead >48	frozen	Alive	dead <48	dead >48	frozen	Alive	dead <48	dead >48	frozen	Alive	dead <48	dead >48	frozen	Alive	dead <48	dead >48	frozen	Alive	dead <48	dead >48	frozen	Alive	dead <48	dead >48	frozen	Alive	dead <48	dead >48	frozen	Alive	dead <48	dead >48	frozen
Activity held?														no visit				no visit				no visit - weekend				no visit - weekend / market closed				no visit
NON HUMAN PRIMATES	Average adult weight
Allenopithecus nigroviridis, Allen's swamp monkey	7kg (Male), 3kg (Female)																																									1
Cercocebus agilis, Agile mangabey	7-13kg (Male), 5-7kg (Female)
Cercocebus chrysogaster, Golden-bellied mangabey	6-14kg (Male), 4-8kg (Female)
Cercocebus sp., Unidentified mangabey	N/A
Cercopithecus ascanius, Red-tailed guenon	3.6kg (Male), 2.9kg (Female)					2				2																																1				1
Cercopithecus neglectus, De Brazza's monkey	6.8 (Male) vs 3.86 (Female)
Cercopithecidae sp., Unidentified Cercopithecidae monkey	N/A
Erythrocebus patas	7-13kg (Male), 4-7kg (Female)
Lophocebus atterimus, Black Mangabey	6-10kg (Male), 4-8kg (Female)					1				1																																1				1
Cercopithecus hamlyni, Owl-faced Monkey	7-10kg (Male), 4.5-6kg (Female)
Unidentified primate	N/A
TOTAL NON HUMAN PRIMATES
RODENTS
Atherurus africanus, African brush-tailed porcupine	3kg
Cricetomys emini, Giant pouched rat	1- 1.4kg
Thryonomys swinderianus, Marsh cane-rat	1.4-6.5kg
Unidentified rodent (non squirrels)	N/A
TOTAL RODENTS
BATS
CARNIVORES
Civettictis civetta, African civet	6.8-20kg
Genetta servalina, Sevalina Genet	1.05kg
TOTAL CARNIVORES
UNGULATES
Unidentified antelope	N/A
Potamochoerus porcus, Red river hog	46-130kg
TOTAL UNGULATES
REPTILES
Dwarf Crocodile	18-32kg
Python sebae, African rock python	32-55kg
Unidentified Viper	N/A
Unidentified Tortoise	N/A
TOTAL REPTILES
PANGOLINS
Unidentified pangolin	N/A																																					1
* All pangolin species on the IUCN list are vulnerable, endangered or critically endangered
[truncated: 390 more columns]
