# Supplementary material for: Risk perceptions and behaviors of actors in the wild animal value chain in Kinshasa, Democratic Republic of Congo
Source: PLoS One. 2022 Feb 16;17(2):e0261601. doi: 10.1371/journal.pone.0261601 (PMC8849473; doi:10.1371/journal.pone.0261601)
Supplement: S2 Table — Due to the large diversity sold at the market, prices included are based on scientific name, where possible. Unidentified species prices are also included where possible. Prices are all in USD, with conversion rate (based on rates at approximate date of data collection) are included below. (XLSX) [file pone.0261601.s005.xlsx]

## Sheet: Ndolo prices
week	28 May-3 June		4-10 June		11-17 June		18-24 June		25 June - 1 July		2-8 July		9-15 July		16-22 July		23-29 July		30 July - 5 Aug		7-14 Aug		15-22 Aug		22-29 Aug		29 Aug - 4 Sep
	min	max	min	max	min	max	min	max	min	max	min	max	min	max	min	max	min	max	min	max	min	max	min	max	min	max	min	max
Cercocebus agilis, Agile mangabey	20 USD	40 USD	20 USD	40 USD	20 USD	40 USD	20 USD	40 USD	20 USD	40 USD	20 USD	40 USD	20 USD	40 USD	20 USD	40 USD	20 USD	40 USD
Cercocebus chrysogaster, Golden-bellied mangabey	20 USD	40 USD	20 USD	40 USD	20 USD	40 USD	20 USD	40 USD	20 USD	40 USD	20 USD	40 USD	20 USD	40 USD	20 USD	40 USD	20 USD	40 USD
Cercopithecus ascanius, Red-tailed guenon	20 USD	30 USD	20 USD	30 USD	20 USD	30 USD	20 USD	30 USD	20 USD	30 USD	20 USD	30 USD	20 USD	30 USD	20 USD	30 USD	20 USD	30 USD
Lophocebus atterimus, Black Mangabey	25 USD	40 USD	25 USD	40 USD	25 USD	40 USD	25 USD	40 USD	25 USD	40 USD	25 USD	40 USD	25 USD	40 USD	25 USD	40 USD	25 USD	40 USD
Cercopithecus hamlyni, Owl-faced Monkey	30 USD	50 USD	30 USD	50 USD	30 USD	50 USD	30 USD	50 USD	30 USD	50 USD	30 USD	50 USD	30 USD	50 USD	30 USD	50 USD	30 USD	50 USD
Atherurus africanus, African brush-tailed porcupine	25 USD	30 USD	25 USD	30 USD	25 USD	30 USD	25 USD	30 USD	25 USD	30 USD	25 USD	30 USD	25 USD	30 USD	25 USD	30 USD	25 USD	30 USD
Thryonomys swinderianus, Marsh cane-rat	25 USD	40 USD	25 USD	40 USD	25 USD	40 USD	25 USD	40 USD	25 USD	40 USD	25 USD	40 USD	25 USD	40 USD	25 USD	40 USD	25 USD	40 USD
Genetta servalina, Sevalina Genet	30 USD	80 USD	30 USD	80 USD	30 USD	80 USD	30 USD	80 USD	30 USD	80 USD	30 USD	80 USD	30 USD	80 USD	30 USD	80 USD	30 USD	80 USD
Hylochoerus meinertzhageni, Giant hog
Python sebae, African rock python	25 USD	200 USD	25 USD	200 USD	25 USD	200 USD	25 USD	200 USD	25 USD	200 USD	25 USD	200 USD	25 USD	200 USD	25 USD	200 USD	25 USD	200 USD
Unidentified Viper	10 USD	80 USD	10 USD	80 USD	10 USD	80 USD	10 USD	80 USD	10 USD	80 USD	10 USD	80 USD	10 USD	80 USD	10 USD	80 USD	10 USD	80 USD
Unidentified Tortoise	6 USD	40 USD	6 USD	40 USD	6 USD	40 USD	6 USD	40 USD	6 USD	40 USD	6 USD	40 USD	6 USD	40 USD	6 USD	40 USD	6 USD	40 USD
Dwarf Crocodile	40 USD	100 USD	40 USD	100 USD	40 USD	100 USD	40 USD	100 USD	40 USD	100 USD	40 USD	100 USD	40 USD	100 USD	40 USD	100 USD	40 USD	100 USD
Unidentified pangolin	10 USD	40 USD	10 USD	40 USD	10 USD	40 USD	10 USD	40 USD	10 USD	40 USD	10 USD	40 USD	10 USD	40 USD	10 USD	40 USD	10 USD	40 USD
Unidentified antelope	80 USD	120 USD	80 USD	120 USD	80 USD	120 USD	80 USD	120 USD	80 USD	120 USD	80 USD	120 USD	80 USD	120 USD	80 USD	120 USD	80 USD	120 USD
Conversion Rate (CFA):
