# Supplementary material for: Risk perceptions and behaviors of actors in the wild animal value chain in Kinshasa, Democratic Republic of Congo
Source: PLoS One. 2022 Feb 16;17(2):e0261601. doi: 10.1371/journal.pone.0261601 (PMC8849473; doi:10.1371/journal.pone.0261601)
Supplement: S3 Table — Each species is indicated by both scientific and common name, unless unidentifiable by taxa. The number of each per day of market observation (either whole or partial animal) is included as well as how the meat is being sold (live, fresh, frozen, smoked). Average animal weight and IUCN red list status is also included wherever possible. (XLSX) [file pone.0261601.s006.xlsx]

## Sheet: Kinshasa - Gambela
DRC-Kinshasa-Marché Gambela		2018-05-28				2018-05-29				2018-05-30				2018-05-31				2018-06-01				2018-06-02				2018-06-03				2018-06-04				2018-06-05				2018-06-06				2018-06-07				2018-06-08
Species observed		Alive	dead <48	dead >48	frozen	Alive	dead <48	dead >48	frozen	Alive	dead <48	dead >48	frozen	Alive	dead <48	dead >48	frozen	Alive	dead <48	dead >48	frozen	Alive	dead <48	dead >48	frozen	Alive	dead <48	dead >48	frozen	Alive	dead <48	dead >48	frozen	Alive	dead <48	dead >48	frozen	Alive	dead <48	dead >48	frozen	Alive	dead <48	dead >48	frozen	Alive	dead <48	dead >48	frozen
Activity held?																		no visit				no visit weekend				no visit - weekend / market closed				no visit
NON HUMAN PRIMATES	Average adult weight
Cercopithecus ascanius, Red-tailed guenon	3.6kg (Male), 2.9kg (Female)
Cercopithecus neglectus, De Brazza's monkey	6.8 (Male) vs 3.86 (Female)
Lophocebus atterimus, Black Mangabey	6-10kg (Male), 4-8kg (Female)
Unidentified primate	N/A						1				1
TOTAL NON HUMAN PRIMATES
RODENTS
Atherurus africanus, African brush-tailed porcupine	3kg
Thryonomys swinderianus, Marsh cane-rat	1.4-6.5kg		2				1				2				1																				2				1				1				1
Unidentified rodent (other than squirrel)	N/A
TOTAL RODENTS
BATS
CARNIVORES
Civettictis civetta, African civet	6.8-20kg																																										1
UNGULATES
Unidentified antelope	N/A										1																								2
REPTILES
Python sebae, African rock python	32-55kg
Dwarf Crocodile	18-32kg		1								1																																1				1
Unidentified Tortoise	N/A
TOTAL REPTILES
PANGOLINS
Unidentified pangolin	N/A
* All pangolin species on the IUCN list are vulnerable, endangered or critically endangered
[truncated: 390 more columns]
