# Supplementary material for: Risk perceptions and behaviors of actors in the wild animal value chain in Kinshasa, Democratic Republic of Congo
Source: PLoS One. 2022 Feb 16;17(2):e0261601. doi: 10.1371/journal.pone.0261601 (PMC8849473; doi:10.1371/journal.pone.0261601)
Supplement: S4 Table — Due to smaller diversity of species, pricing is group by taxa only. Prices are all in USD, with conversion rate (based on rates at approximate date of data collection) are included below. (XLSX) [file pone.0261601.s007.xlsx]

## Sheet: Gambela prices
week	28 May-3 June		4-10 June		11-17 June		18-24 June		25 June - 1 July		2-8 July		9-15 July		16-22 July		23-29 July		30 July - 5 Aug		7-14 Aug		15-22 Aug		22-29 Aug		29 Aug - 4 Sep
	min	max	min	max	min	max	min	max	min	max	min	max	min	max	min	max	min	max	min	max	min	max	min	max	min	max	min	max
Cane rat	36 USD	45 USD	36 USD	45 USD	36 USD	45 USD	36 USD	45 USD	36 USD	45 USD	36 USD	45 USD	36 USD	45 USD	36 USD	45 USD	36 USD	45 USD
Tortoise	6 USD	20 USD	6 USD	20 USD	6 USD	20 USD	6 USD	20 USD	6 USD	20 USD	6 USD	20 USD	6 USD	20 USD	6 USD	20 USD	6 USD	20 USD
Dwarf crocodile	36 USD	110 USD	36 USD	110 USD	36 USD	110 USD	36 USD	110 USD	36 USD	110 USD	36 USD	110 USD	36 USD	110 USD	36 USD	110 USD	36 USD	110 USD
Antelope	75 USD	180 USD	75 USD	180 USD	75 USD	180 USD	75 USD	180 USD	75 USD	180 USD	75 USD	180 USD	75 USD	180 USD	75 USD	180 USD	75 USD	180 USD
NHP	30 USD	48 USD	30 USD	48 USD	30 USD	48 USD	30 USD	48 USD	30 USD	48 USD	30 USD	48 USD	30 USD	48 USD	30 USD	48 USD	30 USD	48 USD
Atherurus africanus	25 USD	35 USD	25 USD	35 USD	25 USD	35 USD	25 USD	35 USD	25 USD	35 USD	25 USD	35 USD	25 USD	35 USD	25 USD	35 USD	25 USD	35 USD
Civectictis	30 USD	45 USD	30 USD	45 USD	30 USD	45 USD	30 USD	45 USD	30 USD	45 USD	30 USD	45 USD	30 USD	45 USD	30 USD	45 USD	30 USD	45 USD
Viper	40 USD	150 USD	40 USD	150 USD	40 USD	150 USD	40 USD	150 USD	40 USD	150 USD	40 USD	150 USD	40 USD	150 USD	40 USD	150 USD	40 USD	150 USD
Pangolin	12 USD	20 USD	12 USD	20 USD	12 USD	20 USD	12 USD	20 USD	12 USD	20 USD	12 USD	20 USD	12 USD	20 USD	12 USD	20 USD	12 USD	20 USD
Conversion Rate (CFA):
